# Supplementary material for: Operando surface science methodology reveals surface effect in charge storage electrodes
Source: Natl Sci Rev. 2020 Dec 8;8(3):nwaa289. doi: 10.1093/nsr/nwaa289 (PMC8288451; doi:10.1093/nsr/nwaa289)
Supplement: nwaa289_Supplemental_File [file nwaa289_supplemental_file.zip]

Archive with 4 entries (4 files):
- movie_S1.avi
- movie_S2.avi
- movie_S3.avi
- Supplementary_Material_Revised.docx
